# Supplementary material for: Evolutionary history of endemic Sulawesi squirrels constructed from UCEs and mitogenomes sequenced from museum specimens
Source: BMC Evol Biol. 2016 Apr 14;16:80. doi: 10.1186/s12862-016-0650-z (PMC4831120; doi:10.1186/s12862-016-0650-z)
Supplement: Additional file 4: Table S2. — Number of reads for each individual enriched for UCEs, and total number of recovered loci. (XLSX 48 kb) [file 12862_2016_650_MOESM4_ESM.xlsx]

## Sheet: Sheet1
Complete matrix		28 'most informative' loci
loci #	OMD	loci #	OMD
uce-3186	0.022	uce-5433	0.09
uce-2553	0.02	uce-3226	0.054
uce-4003	0.019	uce-5259	0.053
uce-3434	0.015	uce-2614	0.049
uce-4970	0.009	uce-4367	0.042
uce-463	0.008	uce-5278	0.041
uce-2283	0.007	uce-5028	0.04
uce-2462	0.007	uce-733	0.038
uce-2545	0.007	uce-6558	0.037
uce-6983	0.007	uce-3715	0.035
uce-1218	0.006	uce-5933	0.035
uce-3235	0.004	uce-6512	0.035
uce-6925	0.004	uce-7246	0.035
uce-2024	0.003	uce-7690	0.035
uce-2446	0.003	uce-4304	0.031
uce-2778	0.002	uce-1594	0.025
uce-6564	0.002	uce-7004	0.025
uce-7333	0.002	uce-7173	0.025
uce-3141	0.001	uce-3261	0.024
uce-3940	0.001	uce-388	0.024
uce-484	0.001	uce-870	0.015
uce-20	0	uce-1271	0.01
uce-3891	0	uce-4307	0.009
uce-39	0	uce-3119	0.007
uce-4176	0	uce-6602	0.007
uce-421	0	uce-7630	0.006
uce-7109	0	uce-483	0.004
uce-7985	0	uce-902	0
